# Supplementary material for: Averaging sleep spindle occurrence in dogs predicts learning performance better than single measures
Source: Sci Rep. 2020 Dec 31;10:22461. doi: 10.1038/s41598-020-80417-8 (PMC7775433; doi:10.1038/s41598-020-80417-8)
Supplement: Supplementary file 2 — Supplementary Information 2. [file 41598_2020_80417_MOESM2_ESM.zip]

Archive with 9 entries (9 files):
- SpindleDensityDataExcels/Dataset0_9to16Hzspindles.xls
- SpindleDensityDataExcels/Dataset0_fastspindles.xls
- SpindleDensityDataExcels/Dataset0_slowspindles.xls
- SpindleDensityDataExcels/Dataset1_9to16Hzspindles.xls
- SpindleDensityDataExcels/Dataset1_fastspindles.xls
- SpindleDensityDataExcels/Dataset1_slowspindles.xls
- SpindleDensityDataExcels/Dataset2_9to16Hzspindles.xls
- SpindleDensityDataExcels/Dataset2_fast.xls
- SpindleDensityDataExcels/Dataset2_slow.xls
